# Supplementary material for: Development of Methods for Improving Flowering and Seed Set of Diverse Germplasm in Cassava Breeding
Source: Plants (Basel). 2024 Jan 27;13(3):382. doi: 10.3390/plants13030382 (PMC10857246; doi:10.3390/plants13030382)
Supplement: Supplementary file 1 [file plants-13-00382-s001.zip]

Archive with 1 entries (1 files):
- plants-2752875-supplementary.pdf
